# Supplementary material for: A molecular epidemiological investigation of contagious caprine pleuropneumonia in goats and captive Arabian sand gazelle (Gazella marica) in Oman
Source: BMC Vet Res. 2024 Apr 25;20:155. doi: 10.1186/s12917-024-03969-1 (PMC11044429; doi:10.1186/s12917-024-03969-1)
Supplement: Supplementary file 1 — Additional file 1: Outbreak of CCPP in 12 goat and gazelle farms in Northern Oman 2019/2020. [file 12917_2024_3969_MOESM1_ESM.xlsx]

## Sheet: Tabelle1
Additional Table 1: Outbreak of CCPP in 12 goat and gazelle farms in Northern Oman 2019/2020.
Farm	Location	Animal species	Number of Animals	Morbidity (% based on clinical signs	Mortality (% of dead animals)	Date
Sand gazelles	A'Seeb - Muscat Governorate	Sand gazelles	120	100	58	04/2020
Farm 3	A'Seeb - Muscat Governorate	Goats	15	N/A	20	09/2019
Farm 6	A'Seeb - Muscat Governorate	Goats	100	2	1	12/2019
Farm 7	A'Seeb - Muscat Governorate	Goats	50	20	10	01/2020
Farm 8	A'Seeb - Muscat Governorate	Goats	55	18	9	02/2020
Farm 10	A'Seeb - Muscat Governorate	Goats	200	N/A	N/A	02/2020
Farm 11	A'Seeb - Muscat Governorate	Goats	10	50	20	03/2020
Farm 1	Barka - Al Batinah South Governorate	Goats	600	100	9	09-12/2019
Farm 5	Al Suwaiq - Al Batinah South Governorate	Goats	60	66	2	02/2020
Farm 2	Bidbid - A'Dakhiliya Governorate	Goats	6	100	50	12/2019
Farm 9	Adam - A'Dakhiliya Governorate	Goats	200	30	10	04/2020
Farm 4	Al Mudhaibi - A'Sharqiyah North Governorate	Goats	N/A	N/A	N/A	10/2019
