# Supplementary material for: A molecular epidemiological investigation of contagious caprine pleuropneumonia in goats and captive Arabian sand gazelle (Gazella marica) in Oman
Source: BMC Vet Res. 2024 Apr 25;20:155. doi: 10.1186/s12917-024-03969-1 (PMC11044429; doi:10.1186/s12917-024-03969-1)
Supplement: Supplementary file 2 — Additional file 2: Clinical manifestations, pathological and histopathological findings in goats and gazelles from twelve farms in Northern Oman. [file 12917_2024_3969_MOESM2_ESM.xlsx]

## Sheet: Tabelle1
Additional Table 2: Clinical manifestations, pathological and histopathological findings in goats and gazelles from twelve farms in Northern Oman.
Farm	No of necropsied animals	Form of the disease	Gross pathology						Histopathology				IHC lung
			Pulmonary edema/ frothy trachea	Pulmonary Hepatization	Unilateral Pulmonary Marbling	Fibrinous Pleuritis	Unilateral Pleural Adhesion	Pleural Effusion	Bronchitis/ Bronchiolitis	Alveolar Exudate	Neutrophils	Macrophages
Sand gazelles	5	Acute	-	-	++	+	+	+++	+++	+++	+++	+++	+
Farm 3	1	Acute	-	+	++	++	-	+++	+++	+++	+++	+	N/A
Farm 6	1	Acute	-	+	++	++	-	+++	+++	+++	+++	+	N/A
Farm 7	1	Chronic	-	+++	+	++	+++	+++	+++	+++	+	+++	N/A
Farm 8	1	Acute	-	+	++	++	-	+++	+++	+++	+++	+	N/A
Farm 10	1	Chronic	-	+++	+	++	+++	+++	+++	+++	+	+++	N/A
Farm 11	1	Acute	-	+	++	++	-	+++	+++	+++	+++	+++	N/A
Farm 1	24	2 Peracute	+++	-	-	-	-	+	+++	+++	+++	-	N/A
		17 Acute	-	++	++	++	-	+++	+++	+++	+++	+	+
		5 Chronic	-	++	+	++	+++	+++	+++	+++	+	+++	N/A
Farm 5	1	Acute	-	+	++	++	-	+++	+++	+++	+++	+	N/A
Farm 2	1	Acute	-	+	++	++	-	+++	+++	+++	+++	+	+
Farm 9	1	Acute	-	+	++	++	-	+++	+++	+++	+++	+	+
Farm 4	1	Acute	-	+	++	++	-	+++	+++	+++	+++	+	+
Colour code: yellow - Muscat Governorate, grey - Al Batinah South Governorate, blue - A'Dakhiliya Governorate, green - A'Sharqiyah North Governorate
