# Supplementary material for: A molecular epidemiological investigation of contagious caprine pleuropneumonia in goats and captive Arabian sand gazelle (Gazella marica) in Oman
Source: BMC Vet Res. 2024 Apr 25;20:155. doi: 10.1186/s12917-024-03969-1 (PMC11044429; doi:10.1186/s12917-024-03969-1)
Supplement: Supplementary file 3 — Additional file 3: Sampling, isolation and PCR detection of Mccp in eleven goat and gazelle farms from Northern Oman. [file 12917_2024_3969_MOESM3_ESM.xlsx]

## Sheet: Tabelle1
Additional Table 3: Sampling, isolation and PCR detection of Mccp in eleven goat and gazelle farms from Northern Oman.
Farm	Animal no	Sample no	Sample	Mccp-PCR		Cultivation	Isolates
Sand gazelles	516	20DD0184	lung	18.49	pos	neg
		20DD0191	pleural fluid	16.7	pos	pos	20DL0191
Farm 3	1512	20DD0071	lung	25.68	pos	neg
		20DD0072	pleural fluid	14.92	pos	pos	20DL0072
Farm 6	1927	20DD0067	lung	16.07	pos	neg
		20DD0068	pleural fluid	25.35	pos	neg
Farm 7	134	20DD0057	lung	14.98	pos	neg
		20DD0058	pleural fluid	20.5	pos	pos	20DL0058
Farm 8	326	20DD0180	lung	37.04	pos	neg
Farm 10	241	20DD0185	lung	15.12	pos	neg
		20DD0192	pleural fluid	17.06	pos	pos	20DL0192
Farm 11	327	20DD0183	lung	17.06	pos	neg
		20DD0190	pleural fluid	17.72	pos	pos	20DL0190
Farm 1	31207	20DD0052	lung	17.23	pos	neg
	31372	20DD0053	lung	15.55	pos	neg
	30410	20DD0054	lung	18.56	pos	neg
	31054	20DD0055	lung	32.7	pos	neg
	31350	20DD0056	lung	15.6	pos	neg
	31272	20DD0059	lung	21.34	pos	neg
		20DD0060	pleural fluid	26.89	pos	pos	20DL0060
	31095	20DD0061	lung	15.95	pos	neg
	31189	20DD0062	lung	16.35	pos	neg
	31257	20DD0063	lung	15.64	pos	neg
	31155	20DD0064	lung	17.58	pos	neg
	31049	20DD0065	lung	16.65	pos	neg
		20DD0066	pleural fluid	17.17	pos	pos	20DL0066
	4102	20DD0187	lung	19.93	pos	neg
		20DD0194	pleural fluid	21.19	pos	pos	20DL0194
	31380	20DD0188	lung	17.11	pos	neg
		20DD0195	pleural fluid	18.26	pos	pos	20DL0195
	30485	20DD0182	lung	17.21	pos	neg
		20DD0189	pleural fluid	18.1	pos	neg
	31304	20DD0196	nasal swab	36.17	pos	neg
	30400	20DD0197	nasal swab	36.02	pos	neg
	30454	20DD0198	nasal swab	45	neg	neg
	31340	20DD0199	nasal swab	45	neg	neg
	31010	20DD0200	nasal swab	33.48	pos	neg
Farm 5		No samples
Farm 2	1968	20DD0069	lung	16.46	pos	neg
		20DD0070	pleural fluid	15.72	pos	pos	20DL0070
Farm 9	524	20DD0181	lung	16.96	pos	neg
Farm 4	1627	20DD0073	lung	18.75	pos	neg
		20DD0074	pleural fluid	27.25	pos	neg
Colour code: yellow - Muscat Governorate, grey - Al Batinah South Governorate, blue - A'Dakhiliya Governorate, green - A'Sharqiyah North Governorate
